# Supplementary material for: The Oral Findings and Dental Management of Patients with West Syndrome: A Case Series and Literature Review
Source: J Clin Med. 2025 Apr 6;14(7):2494. doi: 10.3390/jcm14072494 (PMC11989459; doi:10.3390/jcm14072494)
Supplement: Supplementary file 1 [file jcm-14-02494-s001.zip]

Archive with 1 entries (1 files):
- jcm-3564637-supplementary.pdf
